# Supplementary material for: A panel of recombinant Leishmania donovani cell surface and secreted proteins identifies LdBPK_323600.1 as a serological marker of symptomatic infection
Source: mBio. 2024 Apr 19;15(5):e00859-24. doi: 10.1128/mbio.00859-24 (PMC11077996; doi:10.1128/mbio.00859-24)
Supplement: Supplemental Tables — Tables S1 to S5. [file mbio.00859-24-s0003.xlsx]

## Sheet: Table S1
Table S1. The library of Leishmania donovani proteins.
Systemic ID	L. donovani ID	L. infantum orthologue ID	Addgene plasmid ID	Protein name	Protein architecture	Expression?	Cd4 tag required?	Mass of ectodomain (kDa)	Mass corrected for Cd4	No. of predicted N-linked Gly sites	Mass corrected for Gly and Cd4 tag	Ectodomain sequence (AA)
D1	LdBPK_290860.1	LinJ29_V3.0860	135817	Cysteine peptidase C (CPC)	Secreted	Yes		34.1837	34.1837	2	40.1837	KPSDFPLLGKSFVAEINSKARGQWTASADNGYLVSGKSLEEVRKLMGVTDMSTEAVPPRNFSVDEMQQDLPEFFDAAEHWPMCVTISEIRDQSNCGSCWAIAAVEAISDRYCTLGGVPDRRISTSNLLSCCFICGFGCYGGIPTMAWLWWVWVGITTEVCQPYPFGPCSHHGNSDKYPPCPNTIYDTPKCNTTCEKSEMDLVKYKGGTSYSVKGEKELMIELMTNGPLEVTMQVYSDFVGYKSGVYKHVSGDLLGGHAVKLVGWGTQGGVPYWKIANSWNTDWGDKGYFLIQRGSNECGIESGGVAGTPAQE
D2	LdBPK_030320.1	LinJ.03.0320	135818	DDRGK domain containing protein	Secreted	Yes	Yes	35.9326	60.9326	2	66.9326	RWISQRHADDSGVGDKALAHKGRLRLSQNASGSAVRRRGSKDENGSDQVGVDDGNGGAVGRRRRGAGGDLRRRRPQERGANPHHGGSDGDENSYDDDDTGGIPETDANGVKLTRLQRKKLAKEREREERRQAQEAALEAQRQRTDANELRDAEAARREEELKAAEEAALQQLRRDKKKAEDEEYAKWVSHIGVEERGELGDEERERQTRLQSFLLGRAAQVQARAQRSAAGAKSSPSEEECIHVLILQTAARDLKVSVEELVSTIEQLSQADKVHGVFDDRGKYVFIAPEQFPLLAQFIRLRGRVSVQEFTRECNRIVMQS
D3	LdBPK_030930.1	LinJ03_V3.0930	135819	Multicopper oxidase	Type I	Yes	Yes	62.4912	87.4912	3	96.4912	ADAVSSPVILPRGRSNTKVTLYVRTGRVSIPLEWIDGKEVFFEYTGRLYEVGNSGPMLPGPTLKVNPGGRIVLKLVNDLGKEGMANMTGRMNTLHGPNITNVHFHGMHSDPKMDNPFKVALPGETLVYTINVPRDHEPGLHWYHAHSHGAVYYHVMGGMFGAIDVGEGDFTKTPRHPFHGWDSQILMVHLYRLNTSERCDGMPMSSLDAAMSSLLPFDPRIVDRKGNEYEMPAELFLVNGQHRPTVRVKRGHPMLLRIGFAAGSCYINMSLPKQCAFHMTAIDGAQLPRTVEVVEGWLYFTTATRRSLVVVCDEEGTYPVSHTGDPSDAIFYLKSRGKHQKGGRAVAFPVTMHKYSPGYLQLKGQNTFYREISFSQRDLPITKPYYVLGQGPNCQSLQN…
D4	LdBPK_290790.1	LinJ.29.0790	135820	Heat shock protein 90	Secreted	Yes		84.5468	84.5468	4	96.5468	GDGRGTPIAFQAEVSKMLDILVNSLYTNRAVFLRELISNGSDALDKIRVLYLTSPKEPLTKDGEAPTMDLRISFDKEKSELILRDGGVGMTKEELAKHLGSLGTSGTKHFLEKLQEGVGAVGGDQNNLIGQFGVGFYSVFLVGDRVRVASKSDDSDEQYVWESKGDGQYFLYPDPRGNTLGRGTEITIELKPDAEQFLSAETIKKTIHQYSEFINFPIYVQEEVEVASTAATPESAAEERSLDEGAVEEDPDKEGDTQGVVKEKRWTLVNENRPIWTRPIGNVTEEEYHKFYKAFSGDYRDPLYFNHFKVEGEVDFDSILFVPTTVDPASFSDDNAVPNTNIKLYVRRVFITDEFRDLLPRYLNFVKGIVDSNDLPLNVSREVLQESRILRVIKKKLVR…
D5	LdBPK_280600.1	LinJ.28.0600	135821	Major surface protease gp63	GPI anchor	Yes	Yes	56.3377	81.3377		81.3377	AQGDPERADSEEPRCGFDELEARMIGTRVSVISRVEPPTGELAVAAAATGAWQPIRIAVFTEDISNSSQHCTASGQSRPTFRGGRVTCSAADVLTREKKRVLLELLIPSAVQLHQERLNVQRENGNIVVSPFIKKHSICGQFSIPEEHMKTGVPDADFVLYMSAAPTSGSVIAWAVKCQSFDNGRSSVGVATISPKYITAEPKTVRVVAHEVLHALGFTRSVFKQQNMLVMASFRGKSPSPVIRSANVVAQAQLHYGCKTQASMELEDEGGKGTVSSHWKRRSAKDELMAGFSGVGVYSALTIAAMEDTGYYQGNYAKAEPMAYGHEVGCKLSSERCVIKSTSQIPAMFCDAPDAPWSCTSDRRGIGRCILTSYNSNLPTYFQYFGDPRLGGPDPLMDF…
D6	LdBPK_100150.1	LinJ10_V3.0150	135822	Nucleoside phosphatase	Secreted or GPI	No		70.4722				NPLQSRHMQLTQNAVKKSEANLVNCREVNADLKSGGGVNAAQAIAEMRRQREELMNIVALERERVVSARSLLQVCEDELASDLSVLFGVADHNFTARIRSLEEKRKHLEGLHSMLNTTPFGAVELRRSSEIRALQAALLHEMRASKKKAENGVANGEACTKTSDKYSVVFDIGSTGNRVHVYKYRVAPATHTAAAAGSELSDIDLVEELFELNHKALSELDNPVQDAPEALWELFMKAKYFVPAELHACTAVEFKATAGLRMLGMEKATEILDGIRARYRNETFWLRGNAPVRILDACEEGPMAWLTVNYLLGVFSRGTKATASTVAVIDLGGGSTQIVFEPGESAFHGMRTDLRYSATLGSRSVSAYQHSYEGYGLHAATKELLFHIQGKSQEKPGGG…
D7	LdBPK_363330.1	LinJ.36.3330	135823	Receptor-type adenylate cyclase a-like protein	Type I	No		84.4208				QGGSLRDSFDVQCFLLQTTESSTAALNAVDVTAQKASITCAREILSIPLAWAPTDGSGSTLNVYMSTLSDTLLSSVVAASSFTSCTLVTSISEGVLDTRGMSKNVYFTNADPATEMLALMSYVMINGAPPKIGFVYTKTAEGKTSAGAAVYQEFLRRMGELAYTGTLVTYEATQDYDSAKFAAFSKNFESGISVVFFFLPAGSSTDSMFVELIKSSGEVQVLMPSWLIRTATSQYLAATSPKVPARNIIVSSTNPHPQDNNFKKSMDQFKKDYGNTKPALASSSVDGIEAVAGWITARATVATLQHHTLWTESPTQKLYFDRLLEQRVYTIGGNIVLGAYSSSCNVGGRMVLLYSLRAMNDGEPSAYYGLTSIPGASLMLKPWECHAVDVALNISKMVR…
D8	LdBPK_340400.1	LinJ34_V3.0400	135824	Hypothetical protein, unknown function	Secreted	Yes		57.5928	57.5928	1	60.5928	LSAVDPDAGADANGRSSPAPASAVAGEHVTVFMCAGSSDFSGVHELGGLMKAMEETQVLSLKYCQTAHLGYIRHADGHAVRSLVVTTGINYISSTLCTRSVLKLRRQRGYTYDAMVFIGTSGFSPMVGGWDPTNTSSYAASKASEQEAMMKGEAATAGVGAAPPALPLKTLQQVREEQAEEAQLRQAAVDGGQLFTLPTASQLNFENARTGEQVDWDGCSPRVPSAITPLSLGSVCVTSTAYLMETGCCTERVRHSQCSRPHCTSFRSELGSVTKVFFTSDALARKIEAASHHKAWPAMPEIVKKGQMRFWATNEAVEPVGEGADRHRAAPSGPSFVTCAEATGNTINTGAERDYLCREHTTQALDMAQYRLAELQDGKAAPQEPPLTTQNVACVRAME…
D9	LdBPK_190920.1	LinJ.19.0920	135825	Peptidyl-prolyl cis-trans isomerase, macrophage infectivity potentiator precursor	Secreted	Yes	Yes	19.8487	44.8487	1	47.8487	SYWSEEVNRVRTYAAVNYLERIAKQPNVSALPSGLLFTIERRGFGDRAPAAEDKCEMHYTIHYRFPGIVESTRHHPYPVRRSPSQLIPGMAEAMQLMREGDRWYLHVPYQLGYGKEGCKEKKVPSLSNLRVEIELYKCESASGKTSAEIDAYLAKYMKTRIPEKAAPVDYTDL
D10	LdBPK_292250.1	LinJ29_V3.2250	135826	C-8 sterol isomerase-like protein	Secreted	No		22.8679				FFAYVDQPSHWVYDPVRLQQIAQQSIATAHAANGGKATAKQVTDETIRLILENYPKTTRYTGHWLWNNAGGAMGSMTVLHCSFSEYLIIFGSSVGTEGHTGRYFWADDFFNILVGEQWAALPGVEEKEVYRPGDQHILPRGSAKQYRMPEECWALEYARGNIVSMLFFGFADMFSSTLDVVTIYQTVMESAGNMIRNTLMGKI
D11	LdBPK_211610.1	LinJ.21.1610	135827	hypothetical protein	Secreted	Yes		36.3598	36.3598	2	42.3598	APGPSSFRCLRPFSATGTFTNVAKAHPTQNCDYFYFSVEDAKAELKCASPSAATTAVSDEMSCNVTVRMSMRRASDVVPRLQRQVGTDKDYFTHEASTDSTTASPTRVGNTRASAVPFLTEDEDVWRYAVSLKAKGDSSIHYKGFNGGNGYSLCCAALEEADCAWMTPQKGDKDLDCDEDVDVRFAPQRGRVLRGCPLPFPAPRSAGDGVFGASAGARVLLTDLDEGEGSGVFHAVITKPLHRFVEGPWEVMVQMWRRRQHMPRVGREDSLSVPADHSIEAEVLGRIMVPFTLNLTELQKQGRITQMPSMALTVEDVADVAQAAGEKAADEAGDL
D12	LdBPK_040370.1	LinJ.04.0370	135828	hypothetical protein	Type I	Yes		15.5254	15.5254	4	27.5254	DMLLAPSDSIPFTTFGQLQQVCAATQAGSTPVAMYTATMTALVANLMSEKKVTHAYVSAYLNADRRWTWFVYEGDEVIEMLMNSSQWATGNPTGAHTTYRHVVYSTTDKGLISATGYDNYPVVCKYENQTDYSPPGKRFP
D13	LdBPK_050900.1	LinJ05_V3.0900	135829	Surface antigen- like protein	GPI anchor	No		25.1551				ATISDGSTQYFVKLWSGKYPLKYVWSGKDICKYEGISCDTVKQTVTMLLPKIGLTGTIPGYGSKAGFKPANVRVITINLMGNNELTGAFPEHYGQLRQLQELYLMNTSLQGTIPQAWNNLANLVILDVSNTKACGNLPAWDAKSMKSLQYMHFTGNSLMKGSIPASLATFGAVSFDTTGCKFCGCLPSEFSSSMYMMMQLISSQPQVNTQDCMTANTCTVQHMSCKAKANA
D14	LdBPK_051070.1	LinJ05_V3.1070	135830	Legume-like lectin family	Secreted	No		55.3047				ARVNDDLPPGVMRGPLLHEHSFQEPLVSDWWEEGVPHYMIGGSAVANERFLRLTTNDLDDHGFAFNTAPLDHDNWEARVRFSIRPPPLAADMNGSSHYQGGDGMALWYLDQPIGDDHQHVVKYSKSISPELRDEMLDAENPWRVADFLLNGDDDDDEDEGVDEDDLTEQEKQERQQAKDRRATKKRKREALFKRLFKRGTSVDESDREPRIMGVKFSDFNKGFGLILDSVGDEKEHLREHQQQGDAVQHHHHTSSIYLLLNLPNHTSSSGATVVNNFDPTRENFRSSPHVLRCTYDFRQKGTKPYDPKARMMDKVTKAATAAEEPLELIVRYYKQKLTVIIRREDVAKREVSWVVDEMGKATDEVEVVRTYTETMCGEVYPIHLPLRYHFGLSASTGHR…
D15	LdBPK_061240.1	LinJ06_V3.1240	135831	Thioredoxin	Secreted	Yes		13.317	13.317		13.317	AEASRVVELTRDTFDAYVGGPDTYTFVLYCVTWSRQCKTAIQLWDRLSISQSQKELRDVFTAAYVDGDKYPDLVKRMNVKGFPTMLFYTPLHTEGLEYNGPRESYLLDSFVFQFS
D16	LdBPK_090240.1	LinJ.09.0240	135832	Hypothetical protein, conserved	Secreted	No		78.0848				YFTFLNVPVEAEEPGSTATASAGDGVSAMVGAAPSGALPGTGSDGAEYGHAYDPLLLLPHELPLYTSITRYVSLAEDTTLGIAYRWLLINGLHYSPREVYGERRLREWGYCYSSSVGGPSGGKDVDVALSGAGMRVSDRPSSAVAASLSSAGSAMAASLDSSRCSRRRLRRGAAAAAAAPPTPLRRESAHWVNVLIRCAAFLCLGGGTVKPEVWTDHLLYGAEKVLESVNVGYENRMRARAAQAHAVAAQLASAAHPSPPPHRASSQSAAPLLTAPRKPLLRIQLLELGSGLLGGTLRDVRRPPLSLHHGASDASGSSATPARATPPARRAATAAAAGSPGMAPSAAGFAHHHHHSNSSVSSDHRQQISSHAALYAPSSLLSSSVAGLSTAITDAVSSV…
D17	LdBPK_090870.1	LinJ09_V3.0870	135833	Hypothetical protein, conserved	Secreted	No		54.8559				GRPKQPISKGTTAGTSSHASSSLCPRCPLCSRSGTPIKERLKYCHTTSGYIISLFSWGTSALAGKQRTGVSNREQRQLYPLELPFATDDAVRKQCMRDMQDLLLARVRGQPQVVMPLLDVLRRKLAYPREPVVVHLAGDNGVGKTHTARLVSQALSLRCAPDRDVCDAGDNLLTIAGTGFDGLSVAEARQRIIGQIITHTDRYPHGVVLIDDLTAMDPSLVSALAPLFGRAAHFPEQLTRPSTATAAGARHAAAKSLQTMHESTKGLGPDGGRGSAAKKGEDEKWEAAAGTGGAQPSTSEMASSSLSSGQPPPPLSQLIIFVTTDFGRQGRTVGKSRTEIEAMIQHDFADLYGTLLPAYTRTFVYYPFTSAMAEDVVRSAVTDLPCALGERLIASSTIS…
D18	LdBPK_100590.1	Linj.10.0590	135834	Hypothetical protein, unknown function	Secreted	Yes	Yes	115.058	140.058	10	170.058	AEGKLQPPYTKPVIQTRHDDAVHPESGAYASVLPVSLNATVADPFLTPATLMEGVRSTGKAITPQHIFTNAALRLVFDVPNPGLDFVINLTSAQYPLLQDPNGTLWRSVLPSKIEVVKQSSKYTYDVGNLNLRSYQSQSESVEVVAGAPAADAECFTLKACCAVNSSYYQKYELVDSPVPPYVCTGVPIPYLLRHFTFGVDSTVKFREAAEGASCEMKANRWTEESATCTANLNAVLAGVTASPPHRLPSRAFSLCRQGDNLTNSESGSSPIPVVITAFCSESRCIGYTPANYRSDRSTCLNYPLGFYTSADENNTNQFSSFEDNAAAFWPYLFNDCKWIDDVTMSSPTTIQDISLQCDVPASTGWSLSYENFSAHLTDTIAPLFPIGRPTRVAGQYAS…
D19	LdBPK_130940.1	LinJ.13.0940	135835	Subtilisin-like serine peptidase,serine peptidase, clan SB, family S8-like protein	Type I	No		178.348				EGPWPLSVQAAHRSTDAHAEGPSIHPRKYYLGKYGAHCIRNLTEFVASEDAAERLACFSGRGVRVALLETGLCAGIAERSRNSVTCTSVVPGVACEDAGCAHGTRSVSVLAGQLSVSAPLPREPLEETAWRNRETHLALADQYIGLAPDSTVRVLRIFDRQGRTNRRHLARALDLLLREAEDGEAGRLHSAWNTSSAHIRRRDETVDVISLSYGSKDYHSSPQVQDRLYRLMHEHGVIVVAAAGNDGARFGSVRSPADMPGVLAVGALRMEWHGRSAQTTQASRTLGDLASSLAAGGGHKSVAHFSGRGPTTWELPFGAGRAKPDLVALGQHVWAVQGVSAAAFSAAAPRARSASPALQLRSASGTSIAAPIVAGVVALCLEAAWSSTSAVALAQNMTG…
D20	LdBPK_140560.1	LinJ.14.0560	135836	Hypothetical protein, unknown function	Type I	Yes		25.557	25.557	4	37.557	SSPSLMLPGVLHAAALLPSRDLFLGRAGSTYNYTMYSGSAVTGESHFTGLTTYPYVFSADMNSAIVAMLNGFLSSAKSNVSAVGGGFHECIDNKLGAVDGTTCFKSLLAAAPPADCPAANKLCCPLFWRVGSQGLRTTMAQVIPQTLFWNGATSVNGFYTNFSRSYLDANRNCSKPLLRTTSLINLAMDAYGEWRFVDLVTTYTLLETAIINRNASSATPIFGENPQDAITSTTRSQQP
D21	LdBPK_141150.1	LinJ.14.1150	135837	Hypothetical protein, conserved	Secreted	No		39.7779				SSFCLRGRDTHGPRLSCDAHLTVSAVALFYYGSSEINRCAVQSRATAVPGVLMVRAATAESSAGGSEEEAGGTDAWGTIAMKRALNYDSGLKPFMTPWREVRRALRDAGCFSTLALPRLTLPTDRASPRVGDVSPESSTALPPLCRKPLVLMSGRGRDCASCSSFASDVLEHYRAEWEYIRAHVTLVDAGDPMTEELVRNPYPLWYDPAEAGPWMTLTKVSEVRRAEGDVVAAASGASSTSGAPSHDVAQTLQQSDVEDYTLFNMGVRRKAAFLLQSPTVQATHHWSRLVKRAFAGQSEYVLRIVFAYPHNGSVMRDIVNEEVTVGGSQADYLHFFNKAQPFFHCVKKAVRVMDWLQRYGDY
D22	LdBPK_141410.1	LinJ14_V3.1410	135838	DnaJ domain containing protein	Secreted	Yes	Yes	60.2683	85.2683		85.2683	VFGVEADDDTIRLLLAAGDKALGQGRAHYGEALSKYTAVLTRWPKNERALYSRAELYSMMRERAAALDDLNALLTINKDHPQGLALRMSLNTQLGNLVDAHRDGKHLVRVYKALNKPDKSQQTSEKVRHLEHYTARWTALSDLWSQPVGAYTDAANDAVLMRKYRECVDVLARIIREFSVDSVELRLRRAACALAADDNIAATQELKYVTQRSPQNLDAIALNAQALRRLGALDQSMSELRRCLNLDPEYAPCANLHKLIRQQQRMIKSIEKRLQDKKFEAVVRLIAEARAAEPHAPYEEQLAAWHCEALVSLRNTDEGIRVCQMLVDRYDGANSPTVFDAHIRLAELHLLDDNIAAAEAALQKAREMRQHDGKVEEMRMKIEKLKRTGARKDYYKILG…
D23	LdBPK_170240.1	LinJ17_V3.0240	135839	Hypothetical protein, unknown function	Secreted	No		90.9514				FDGDAVTAPPSASTAFTEHPFTLPTAASLLDVLASDFCTRTGEGEESSCTPSVSRLPTHPVLILFTESNAGHSSTLAALRAKVRQIATDVPSSVLRVHEYVIPMSATERRLIELLLIGASHVPTLALFHGRVAKVQVAPGSIVSASPFQTPVLYSTTPLASASYLELRSWALSELPARYVDPVTFHLIPSLQFVFSPAEVHETLQLVRDALEASESRSVLPAFVSMAYMRLTRHGSEEVLAALSSIATQAGNAVLTLVTESAEVAAAWGLRAEHTFTMAPWSSTVAAYLNSSASDGFAASVSDLSPPQSIGTVTELAEATAGSAAWRAACAASVRAEIAQLQNWRQAMNAFNTTSPLRRIDSAAHLLHELKALQNALKIVFVLRESDEMWFHHHLEVAA…
D24	LdBPK_171460.1	LinJ.17.1460	135840	Cytochrome b5-like Heme/Steroid binding domain containing protein	Secreted	Yes	Yes	16.9442	41.9442	1	44.9442	VISSCDVCGLSIVKQVMAPSDRSDGGVPEATAVRSSPSTATETPMLELDDRPRGAAAGKANKYVEEFYQAAGHLRCPQLQRYTQEEVARHRTKDDLWIVVDSNVLNVSAFVPHHPGGDVILDGVGGQDMATVFAYFHDPSTVRLMLSFCIGRILLQ
D25	LdBPK_190160.1	LinJ19_V3.0160	135841	Hypothetical protein, conserved	Type I	No		139.339				ALTAPFGGCEAGTSGYAIHSPGENDKGAQYLMDNGIAFAILPATVTNGVVTWENGEVAAWMPPDFQAPSDAHYCLILRKNGAWSVVSMPFTWNHLCIDGREDGETTTTATQMPNTTTTSTTTTTPAPTANPHLSSSSFQSEGSASSSFASPITTTTLAPSPTTSTTAAPPPSVPTVSSVMQTVRSVVFAAVPTVNVMDFTSNVVYLPATATLVESMQALQAASIVIAVRFGATGPVSALLTDATAASVSFHVPHELYNVSVVTSHALSLVTLNTADVLVVGSQLRITPVLIALQQMSMGVVLSDESILEGTDILATVRFAGAGTALLYTTDVSKVITSTLSFSMVNNGAVGSRCKPSTSSIPYFITRYDVRFLVPGNYTARVHAGRKSVCATYNGKSVV…
D26	LdBPK_200260.1	LinJ20_V3.0260	135842	Transmembrane protein	Secreted	No		26.5404				AVSQSYVLERRVGSDGEWSRIGSFAISRLSSQAPARISTQLGGEVSLSMEERNKLAAADLVYYRAYPNQEGKPAPKHSTTVVVTPCSLIRGFEAMDSKTVVLHENINIVPGVSTSLMGLQVSSETNFFHAKMLKGDECDRSVVQKLFPTVHLNTKVGLVHPLKVTRKVRYEDLTALTETEDARKTIARPQTERRMVRNAEGEVVEEEVPVEERSFLQKYWMYLVIPIVMSVLQNMKG
D27	LdBPK_240060.1	LinJ.24.0060	135843	Hypothetical protein, conserved	Type I	No		27.8453				DSSFNFEAQVILENATVNSDFVVTTGFTELITTALQNVANPPSPLRTVVQAVPPHLVIMLSMWYTGEPESVQTAISNINKTYTKWASGDTLAVSGALSHTCSTNIGQQPTFINYTNSCSSWDALLPPSSNQTCWRNLSLTFYTAVTSQSDPRASLQSSLCSFLPTDCGLITYDDLTRTQVTISDSVVTVNVMPFTVMSENREATLATLVTYAQYASVLVEHNIVYILANGVQVFFQGDPQSFSINGTFEQCVKKM
D28	LdBPK_241170.1	LinJ24_V3.1170	135844	Hypothetical protein, conserved	Secreted	No		42.4645				ASITVTVLITECLFSSRPPPSPPPHLKGAWQLMKATVTRQLWSRGLRLPRVSSAVPANLSHWDGLPRTMTGAAASAAPAARARTTASLTSPFICLRRFFWNPFASGTRGSVSATRDSVQRLNAEQDASIAEKAHRDADLENEQLLGACLDLLDMCSGNAAGSAPSSALDELARDRIWELVDVLLHDHHRAPAEQFDLVYTALCMPAAQDHRQVQRSLLLVLRSVVPETLYRVFESVDLFVVRDDEQSLHQRDALMKFAHAQLGDLHVPDGLAEEEVLSVYVDDIKTAFPVLATCPAWQVVERDATTIALKSKLFALLGRLCAEFDQEKTGKVKLADLRSTAERVLGTDQASRLLEGAQVDKDGKIAYAQLVALLSRPPPKKRAPAEVT
D29	LdBPK_251870.1	LinJ.25.1870	135845	Hypothetical protein, conserved	Secreted	No		32.3446				ALYYYSVYDYEKHMSMVQRKYSGYDPLTDCATPFGQLLGVADDVPAYSNCNTKFSSTYINYVSLMDPMDNGRRGDPSETRIVMTAYRYTAFDYCMRWLVWNRGVMPRLVENTNQLWKTVDYFNPAKPEQGWSAEYITNYEEVTGMEERKFNAPRRADAIVYRMDKNTIPAGHIAVVVKVEDDVEAAGGPEKLKELKKMRLHPRRVYVAEQNWKNQPWGGHNYSRVLQFKWRAVAEKAYEGCYVDPDGLGIIGVVRVGKAMPLRAAPDPYQEALDMDNDGDL
D30	LdBPK_260440.1	LinJ.26.0440	135846	Hypothetical protein, conserved	Secreted	Yes		45.5645	45.5645	6	63.5645	QNNGWRSMCIGRLAYKCSSEWCRSSVITPTSVSLASSCVGKGNALVLIALVEVGPSVVSRRGENISKYMADELRRQIDSGEFQRAVRLTLAAPRFASDNTGDDPRTSLTELFREKASLRAIFDVPRNQTRYMVVNDVVPLPAVDGLGNFSYTTWEEAVDAALPVSKVDDASQLPRYFPNLYTKLAAFSNERAASAAPPSSKQCDALVVVVGTIAHPLASVRSVWQTPRDAGAQLSLGHEYVRGAVTRYLMTCRKFLRNVHGVYYLQYESRLPAWAFTAEVLGGQREELSIITATNATADRAPALGNTSSFAAAFCTSANATAPSAPLRPCEQACRIYGRIASDLIAGDRGIARTSFEKHNQFSSSSFTYNCYYEVLSAQGEAAINGTFDAKTVSRVFDD…
D31	LdBPK_261020.1	LinJ26_V3.1020	135847	Hypothetical protein, conserved	Type I	Yes	Yes	54.3113	79.3113	2	85.3113	GPVLEVGVDRAITFNRQLGDGDELLFGSRAVLLRGEIVRYTAGASASYHGYTVYVQCSEHLTNFALQQLAAPELSKAAKGLVVELCDTDTTNEDVLSFFFSNAAASIPVYFLPNGTASKELSRLLSVAAQRSATERVVLSVAKTRRLSELVENSTLPSATIESHYVHKPKQTRSKAASAAAAPQVLVTAHFDSLGVSPASRTSGGTSGAVVAMELWRRLTSTPYARQESVAPYEVTVLLGSTSRFNYAGTTSWLSQHTDRELDQFRVVLCLDELLPPRETSENAPDLYLHVQDVLMKRQHGQQVVEQVEAAAKLLGISLKVVSAKTNYQHYDLEFEHEAFASRQMTAMTLSTHRVHHNDQLFRDLRRPPATAADAAMLAKRADLVEAIVRIVAEAAPSA…
D32	LdBPK_354780.1	LinJ35_V3.4780	135848	Hsp70 protein	Secreted	No		76.3584				HVIGVDLGSEYIKVAGPHGDKGVDIVLNEQSRRKTDNFIGFRRSDLYIGDTAKSLAARFPLCTASAVNQLVRIRKDSSLLPFFRDLQYEYHVSFNNHGSATVSICDTKDPFTAEELYSMVLSYCKTTAVKDDVVDPKGVVVTIPFRTSPAERRAILDAARLSGLSVLGLMHSTTAAAFYYGVRHRGFGNNTLRVVVFDLGSTHTEVGVYEFLPAAQKAPLSSAFGTLRTLGVVEDRSLGGRAFDLCVARVIEAEARAKLSIGPVLGGTTSAQLKSQFSLLRAANKVRETLSVNSNTPYTVEGIAPDRDYHSSMTRATFEAECASLFQRVKDLATSVTKVVNISFKDLNSFEMMGGLSRTPKIIADLSEAIGRDVDRTMNMDEAAAIGAGYYAAKLSPLY…
D35	LdBPK_292300.1	LinJ29_V3.2300	135849	Hypothetical protein, conserved	Type I	Yes	Yes	143.229	168.229	15	213.229	LGADSATPLLCDNDATLYTTGPDGTALGILLYEGVVPCASNETIFITIAKDPSPPNAVVALSEWSFLVSINNRAPATFTLYAMCGNTIKCQSTLTYALSQTMASSSSSDVLPLSSPSSSSADSVLPNTTYPLCSHASKARSYSVGEVYHDNFPMDIQDGSCVYTTSITGESTVGTVVVATSGLSYTFSSSKTAAVGYNILLGYIVRCNGITVCADTVDVLLESASVTTAPPTSTPAPTPAPPETLPWCSHRTYANTYRIGEVYFGDLLLDVKDTECRYTATIEDPSVGTAVVAEPSDPLGYVYSTSDDTVPQNTSIPYTIACNGVSICHGLVVIHLTYDPPACPNSVVTYLLEPGGSVTGAISSGTVCSSGATPSPSILSPVPGFFLDASGDFFFYATD…
D36	LdBPK_323600.1	LinJ32_V3.3600	135850	Hypothetical protein, conserved	Type I	Yes	Yes	58.8831	83.8831	3	92.8831	SGSATVGAHNDRLPQPSWSRTCTSPYEVCSTIEVYQYWEEKKNRLSFTVDAMMKDPNAKNVLTVWMVVDDADVNMAKGIFREGINVVIVHPRGSKQTQSFMTCANTSNPYNRQCWMSEACAAELAAAASSTSNPLNMSHYSAKQAAHDLDWALRTLGDGRPNVVLGQGLSSMLVLRLLQYHQDTKAAVILLDYVHPVMFDVYNYFGGGSMVTALQHLLAMCDDQAACVGRLGAAEGSWNRLMTVIHMAKEGKLSCASRLRWAPRRGGNAAFADELRGVLALMLRYPVYPFLASNAALLNLIPSLLYRVQRCNKKDVAALNKLYDYLSAAKNYECPESVALHMHWLVNEFLQAAPPANIHSFRSSAAAKHLILPSFHAMSAFHSAAKKFPRISRSAESKQ…
D37	LdBPK_361830.1	LinJ36_V3.1830	135851	Hypothetical protein, conserved	Type I	No		49.1449				LCPSNGNTHTVYVTSNMGDNIWSFDTLGNYLGPVLNKASFPPGVRVDKLRSMRFGPQGHLYVSSARGSYSRVFAVSGNGLLNGTMEENCTRDYLFTVIEQDKENPFLDHPYDITFHPATEDMYVSNQNSVTVTRYTRYRTADVTPKAGAGGSQHAFYPAWKPAKNVKAAVEADEETVSAEETVVAPKNIPDSSGLFASSWSSSYSMSSVRGLAISPLLPRALVEGGAPSGVFAVTNESTMYYLLVCDVSSNTVHVFDPESGERLFGLNVPSPIQVMFPNRYYISDSSSLSVSAAGVHTQRFDVPYIYVTSKEDGMAYMVRFSSRQGNTNNNGMQGGAFGEDFIRAHRLYTINHPTPLHAASGIYENSARDVLLIADRNGRRIYSYASPFLTDYTSGYGP…
D38	LdBPK_341960.1	LinJ34_V3.1960	135852	Thioredoxin	Secreted	Yes		44.4437	44.4437		44.4437	YPYGRSSAVTELTPASLHAFVNTHKPVVILFYAPWCGHCKQFHPEYERFAESVKGTIRVGAIDADKNADIGQQFGVRGFPTIKYWKSGTKSVSSSQEYQGQRTAAALQSLVVEGISSSKVMTVTTAEQMKQAARDAPKKMIGVLLSAKNKVPPMFSVMGMSPKLKELPLVFAGSSSPEKGVAKALGVSQLPMIGVLRYTPAEGDAEEKFEMVPYAKKAIAYEPVARFFLDCAEKECSAGTEAPMNSVSLDEDESQHQTREAARQSSVALPVEPVEYTPKVISLFCAPQTRKIRGQSPLCVFSLSEHVNLDNVHQYFKNDPLLFFEASQHKEELLQQLQADFGVQIASTGEAMTSLAGSIVVLRHSKPTTVRYALLENIDSDDDLQAALQRILNGEVHLR…
D39	LdBPK_360680.1	LinJ36_V3.0680	135853	Hypothetical protein, conserved	Secreted	No		27.3699				VPLSRVFVHAGHNVGVRVYHVPFIVLFSLKLPRLCCGCTFNPPPAESDTLPAIPLSTSPWTYANKWQRNTKTRLPCCPLPYQEQWWSLSLRVSSRLSPPMYLPLSTAPDTVLSPPTSPRPKRTEAVASIRACRSTHSYRAIFRHRFLWFHLRRLSVLQYRGSLSPMMLRRSLIALNWRDQGISYVKYLNVTTEALHMATKDKARAKYSRFSAPNYVAMKNDSTGAMEEVKKVPAFTKDY
D40	LdBPK_310530.1	LinJ31_V3.0530	135854	DnaJ domain containing protein, putativ	Type I	Yes		60.8291	60.8291		60.8291	LPQQEAPPVMEQPTAEPAEADGPARGPAPPPPSGRPAPNAPGASPPAIGDSGETPAQGETLDPIFEEITSLFASRNPKHALQGLSDGLRNAATGVGLGLAGVVAGTYGGAKEGGLGGMAKGFGAGVAGFVGLTGYGAYAGVRQIVRGVGNTRSAVSEVSKGEAYWDSNAQAWVRVNLACDFERLPPTDEDLLGEARKAYEKAKKDGTLPTTLPAMTPNDSAEGGEASASSATTGAGAASLPQGTDTGETKHAAAEPVNYYAFLGVESTATSSEIRKAYTRKALEMHPDKNPNDPNATIKFQELNKIYNVLSHEDTRATYDQYGTVDPMNVPEMTGNPMKELLGAAFLEALVGPLHFFLVFEGGVLFTAEMQRELHARRRLRVAKNLISWLDNDVSGFES…
D41	LdBPK_180450.1	LinJ18_V3.0450	135855	Serine carboxypeptidase (CBP1)	Secreted	Yes		48.8831	48.8831	4	60.8831	STPHHGYASCDPSVVQSSGYINIPGVNQTLKHYFYWLFGPRKWPNDFREPPVIMWMTGGPGCSSSMALLTELGPCMMNETSGELYHNTYGWNDEAYLLFVDQPTGVGYSYGDKSNYAHNQSEVAEDMYNFLQLFARRFTSPSITGANDFYIIGESYGGHYVPAVSHRILMGNERSDGLHINLKGIAIGNGLTDPYTQLPFHAQTAYYWCKEKLGAPCITEKAYEEMLSLLPACLEKTKKCNEGPDDSDVSCSVATALWAEYVDHYYATGRNSYDIRKQCIGDLCYPMQNTIDFYHKPTVRASLGASAKAQWSTCNGEVSALFERDYMRNFNFTFPHMLDMGIRVLIYAGDMDFICNWLGNEAWVKALQWFGTDGFNTAPNVEFAVSGRWAGQERSYGGL…
D42	LdBPK_242310.1	LinJ24_V3.2310	135856	Hypothetical protein, conserved	Secreted	No		40.4417				IYVIPAADAVAQFCSEPPLCARKDRTMKQQLLCTIRSAPLKPASPVYRQYVVSRLKRYVDGSIRSQSVAPSVIERVRYKLAHMHEPMILHFAGDNGVGKTRLAELISLAIGQKCGDATCSIGDTTLVLSGTSYDGMTVAEFRNAVVPVVVRHAQRYPDNGVVIFNELTSLEPSKVRVLSPLLGRGTSFPENPGVSIAPLLVILTTDFGREGRTRGKSLFEMRAFITDEFADLYSKEAASHVRTFPFLPISLSTAGDIVRVVVREIGCSAPQPLCLAISDSAVVWLVERTKILLPAENGRAVAFETKLQLEALLEQVMDNCTHESGIIATDELYLDVDATCPYRRCTVFLEGDGTLAMTCQGTGTHSRVPPG
D43	LdBPK_300860.1	LinJ.30.0860	135857	Hypothetical protein, conserved	Type I	No		12.5921				ASSTPAPTDLITVAGRVHVRNEVVQYVVVRVVDDKTGVVVRSAPLDATRSVSFANIASSAVSLEATVELPDHLFELDASSSVLKSAISTSSSTTPVQLTISTISKAEGAARKAPTPTAGSSGAS
D44	LdBPK_180090.1	LinJ18_V3.0090	135858	alpha glucosidase II subunit	Secreted	No		88.4018				VTVVTTEGGLALEAIGYPNDVVRLTAKPGDKWTYQPDGIILPDAVALQATKGASDAQWSIPHGKCMLTISMAPPHVRFEFSCHGSSLVEVTAFADAMAAPEVNFTFPAAQTMYGLAEHAADLPLRGGNVYEMYNTDTFQYSVNSTEALYGVIPFIMAYAPKSTCGVLFLNPSETNVGVSADSAAPSCQWKPEVGAIDIFFLPGPTPTKVQQQHAALTGATVMPPYFSLGLHQCRWNYLNTKDCLSVDEGFDTHNMPYDVLWLDIEHTDKKKYFTWDPYTFPDPKALTDALASKGRKLVTVRDPHVKRDEGYYVHNEAQKGGYYVKDASGEDYVGKCWPGSSSWPDFFNTRTRVWYSQFFHDDRYPGGSRDIHTWVDMNEPSVFGGERGTMPKTAVHSLD…
D45	LdBPK_343960.1	LinJ34_V3.3960	135859	Protein of unknown function (DUF1620)	Type I	No		81.4138				IHEDEQGLRDWIMHLVGNVQDSAAQVATNPQLLYVASEDGAVAAIAVGAYGGLNLTWRQISSATPLCVAAGPQAVLTVNNAGVATLMSPTTGSIEVTYALQTVTTTLQAAACSVVSGKAVVVTYDGATLKRFEFSTASEEQSIPVAAYASASGEVSKMYVAGSVLLVNHGSDSADVLRLDNLAKERSVAGMATSIAADGHFTTRDAATVRSFPTNGAASEVACSDCGIAVVRNAHTGEPTGVVRVETQVDMLRITYPNSVVTIPNICSSITAYPLLAFEKDDGDVIVLIKTGAHNLLLVSAAEGLVWRRFEALANVAAAAIVEPMEALDHFHFNKNILLVSRFGTLYSIPIAGMGAQVDYIKDFSQELAAAMKAPSMAKVQVRELAVRDDGRTAVVHAE…
D46	LdBPK_362700.1	LinJ36_V3.2700	135860	Membrane-bound acid phosphatase precursor	Type I	Yes		50.3652	50.3652	7	71.3652	APMYKVELVQVVHRHGARSPLVDDNHTLICGTEFPCGFLNYEGQAMLVKLGEYLRHRYTEDRSVVSKPYFPYSWYNLSISYTRSTDVLRTLQSANGLLRGLFPNNSNFFPAIHTVGFEEDVLLHSMMVPMIRARFNYAKEELRAVCDQMLDRLMPFDQLQAVAAEVHSQGFCANYTLRSRCAERLCDIGRAYEPTGRLERLPLLSRHLDDVCAVTAMSSHFCFAYNASNPVHQKQGAPFYHLARLLVSNMLAHQQRETAPPYKLYEYSAHDTTISPLAVSFGDSSLEAMLPPFGTAFIIELLSLTDAPAASSRFYVRLLRGHSGVRPESNFTFALSHFDMRCKDATGNTYIATDNICPFTDFERFINSTAPTSPMGTCYLDPGLLFRMDCPVDAVGDNR…
D48	LdBPK_353820.1	LinJ35_V3.3820	135861	Enriched in surface-labeled proteome protein 9	Type I	No		60.4894				VNLLPLMGEGLFDVEVVCRSAMPSEPTVYDRSVISAFRFSVNASADSTKEKVHLPLYVERILDSDYVRTYYINSTDKYSISDSKGCVHTKGLYESSDEVLLSESLITMLRSPLSATPSPSMIRGIAADNYSSQYNLTIPSSYGGLGSPATYRAAVLTSTQHWLVNLMQVDLTPVSIEVMTTDSASKINNCLFTFSFFGSNVSAVRGSLPSSCKNSSSEHPRVWKSSNVALPMMRALAGAAKAFSSRPSVFSSSSETSSSTSAADTANYTMPAFPDDFTANFLVVSPLKKSFYQVRESYSLYAGFSLTSLQFPLKGIAGRVYKHEWYTNSWNQMSYYHTEFAVPSGQEMADEALRKYFFPDLNTCRRVVIAYDLMARSSSSLLLYSPNVPPTFIGNQTVR…
D49	LdBPK_320280.1	LinJ32_V3.0280	135862	Hypothetical protein, conserved	Type I	Yes	Yes	121.249	146.249	14	188.249	TKITYVGVFQATEGETTTVLLKVGALKAECIAGTLTYNVDDDHGNKATFPNMHDPRMEFTAAITDMTSGVRTTYVDLVVVCNDTTPVGGTSRVYFRISPRTTTTTLAPSMTCKSPGDAVVVGPMSAVFPANTYTSSCHHPSLDIADVTGPSYDAKSLFSVEMTNKSQALVFNANKTDTLPGKYTATILVSCGSSSCVVKQVVVVLPPKTTTTAAPVMQCPGNYNYSLILNSDGILIEQIFNLSARAAATGMFCTSGIISATLKEPAHGALRWNNTGIFVYTPSTLEEGDDIDYFEFQLTCSNEGTKCAGTVIISIVSEEKDEIYYAMEGAIVCRGTCDAAAWRTSPTALDLFDVNKTGVAVTPRKDVRAVDGVDFGFTASGDLVIHAYTTIGNLAARFV…
D50	LdBPK_100670.1	LinJ10_V3.0670	135863	FLA1-binding protein	Type I	No		72.644				AAVATTTARAYDHAGITVAGALLVGQNLQGKAGASRILNPFAICADFDTADVEDTTLLIGGASYFFSFNRYSTYLGFWYGQGSMNLNSGPIDKVRLTGVFGCVTLRPNSSNGLVTSTVYYVQNDGMLYWVSNSVVYLTQVKHGISFVDVTVHDNNVYLLSTQNGIYQCGIGAGGAVVGSACTQITLTGSTEFHQLIPISSDFRGFAVSSSGIFITPTSDLYWFNLSGAFIAKSVGVTFVDTKFTSSRDTANRGTSVLMAASTSAVYTVTTSDATISYALVSGKEVKSCNPALNNVDSDTSPTFCGIARIYPLSTDMVYMTTGGASVVRAIIVSNTTISDTITRTPFPVYFLDNSSIMPLILDGMNYELVSNSNIPFPYVAINHSTPKVDDSTWDTIFSV…
D51	LdBPK_310120.1	LinJ31_V3.0120	135864	FG-GAP repeat protein	Type I	Yes		78.7584	78.7584	3	87.7584	QDVEQLVPNSTSQCYPSIDLGWSAHVGSSVYATPRIVDLAHDGHKEVLIPTFSQFLEALDGPTGEDIPGFPFMHPRMKTYASPLPVDLNGDGQVDWLVALYSGELVVFGQDGKVQGYLQVPPLAMKRNWVKDNLPPQQAATVRPGTPLKTGTVLEDILKARRMDDLTLTSTEVLDQRRRSSIVQRHHAPTAAAVKSVEYDTHPKGAELRATEDKPDQWNGDDALDIDDDEMELPWEKAEVEVGPNSHLSPEARASLDLLFHPELYQTAKRATSADEATFEGRNLRQATSIAFGEDEIKVDAHILSTPVVTDVDQNGDLDVILHVSYFFGEDVIAEQPERFAGGVDPHDFVATAVVCLNLVTGETRWARLLHASTKNSTNAAYALSTPLVINADEDRSME…
D52	LdBPK_322130.1	LinJ32_V3.2130	135865	TLR4 regulator and MIR-interacting MSAP	Type I	Yes		36.3876	36.3876	2	42.3876	APPPQGKPIRPLHGAGYEHLDCSACITVARTLFERLNQTLAENPSTYLISHRLGKKNQLRRRQYRNSELLVTEVMENVCTSYKNDARLLRLHPKSKVRLYHQQVFGDTRLGVRHALREDEVYPADADSAAWAEKLDGQLYPIARLYSRQDADALQGLQSLSATPTMCALLVEEFEDEIESLVKSVRSLEETEHSLCGMALPVNKPRTALDGETEGDEVSSAPLITNVCADVEVLRAAARRDQQRWEQYERREAKRKAKLDQRRKLETTAAAATSEPAEEAPTNAEAAAALASSAPGAPGEPIDSPTEEAPYSSADGAVKEAAEDRTDGDL
D53	LdBPK_365900.1	LinJ36_V3.5900	135866	Hypothetical protein, conserved	Type I	Yes		33.3445	33.3445	1	36.3445	RKQLPLNTPYPPVVQDALRCDVCSFIVVNALYQVEAKREEQQRKRLQVREDDVLEEVENMCVPFKDQGQWIRQVALQMEEVAPSKRGADRPAAATPRYHMSVGVVDYYSKCGRICETVAVLCEEWMDSGYMDGFSSRLVKEAKAGRNISDAAHRDVVFGSFCAPSPHCKKHATFVRKLDMALTKDTELRESIDADRPQEIETEEREMETMLHRLTREQGQSADVFSRDEIRRMKEAFVTGNKEDLQAVDPTAFDLTDDEFSTLQDYMRGEERKQQQRQRRPSAPSDADDL
D54	LdBPK_061160.1	LinJ06_V3.1160	135867	Hypothetical protein, conserved	GPI anchor	Yes	Yes	25.2938	50.2938	1	53.2938	VTAVQSGSCIFLTSPPSYTFIGGGFHMQLALEYPLPAKDVRLSFDLPKSFFVDEAEAEQLYRMEVLSADPMTQGTAAVVVADVTRAYSPLRMSSRYAFDIEAPVFKVNYTTNHVELTFQQLGGDGAGSALDAYLAEDGAQAQVPFRARLVIPIHSRYEVLDTKTPFSLLRFITGEGAYVRRCLTRVDVAGRADSRCLTGAYRSSATVAKSEEKPHYKHCLDLPVGLLADLP
D55	LdBPK_140570.1	LinJ14_V3.0570	135868	Hypothetical protein, unknown function	Type I	Yes		27.8974	27.8974	5	42.8974	AVVVDASPAYLLAQRRGQRFAYEAKSDPVIDIDRLLPNASCSFLYAFTEDMNIFIKNLISSSVMANFGTGAEEHGFDHCNLLSLPQNDWNTTYTLSGCFKTLLHAGIAGDCVADNPLCCVQYWRYPTSLPDRLPSDQIDPRLVFWDGTKAVNGFYTNFSDKYRAQYWNCSSFRPWPECSCTYGANSTLAVDANGEWRYTRRYMPFLTYVEHRVDSPTGKAAAQLTLLDTTSTPAWAAVHQLGDIPLLVP
D56	LdBPK_141480.1	LinJ14_V3.1480	135869	emp24/gp25L/p24 family/GOLD	Type I	No		18.8026				VLPATALRVKPTITALTFDVGKEEVCLYSMGKDFYEGVTMHYHVMEGENDFDVFIRDVDGHVIYASYAGEHGAEDRVYFTTHANKEHAYCIDNRDYSGELKVIKMEVGLTSLKRWKNRIDPLRKLMTRTDGFVMGMHDDQILLRMKEQGIREWVEKIFTMLT
D57	LdBPK_190640.1	LinJ19_V3.0640	135870	extracellular receptor	Type I	No		89.5284				AATGNSSGLVWVILTDLSRTTMTEASLSEAITAFLTNTSATHQYLNTLFRPAPIILDTGGNLLTALTQITVLLSNPLTFPSVLFLAETADVSASVVDMLRQNDTTSDILIISAHSSNTRLCDPKTNLRTMCMVPRDMINVRGLLEVVSNQLNWYSMSLALSNDDYGDGVAQAVTSEGQTASTTATIVAHAFMNGAASTTDDDAVVASLIKYRARGVGCFLREAETRRLHAAVERNRRAANSVFLIASRESLNVLPDLTSDVNGTAKPWGAIFVSAYTPPAELVSQGFFPTTHGTAVDEYGAFVLSHLLDGLLMLDAAKGAIDNMSALRAARFRGYTGNVAFDSIYYQRVETVFSLITASHTVRNPLVTWTLKNYSSDAAQVNANPNVTSALIKTSPLRT…
D58	LdBPK_280280.1	LinJ28_V3.0280	135871	carbonic anhydrase-like protein	Type I	Yes		58.3619	58.3619	6	76.3619	LDEQHSYYEGNYGTTGLVFGSPDSSRTSWDYTNLKDWPTLCLTGRRQSPISFANVNPDEVVTNALLQRLQFSSKCVFPREETQMRIINEGIVSTVSFEELGRSLDDMSECTVMDPLNRSLTYHFMGLHFHAMPVHQLRTLRPDAEMHMSFTTNHVEQKMRNVLIVAVMLKASAMVNSTSARALQHILVDGSLPKRNAMTTCFLTESLSLFSLIPARESYLLYDGSQTHPPCTENVRWVVMTSPILISPVALGRLRDAMDALLPNDFHRFGNARPPQALNGRLIFRFDDRSVPDGGNRGEGNFKDAWSHKDEGWANRSLGVRAGRVLEGSLVEVDGDYKYDSAVVVSPVSPNPVSASRNGTTHASSPPITTSPGRYNGSSDQAMAKPGTGALGPAYMANA…
D59	LdBPK_312380.1	LinJ31_V3.2380	135872	3'- nucleotidase/nucle ase precursor	Type I	No		41.5606				MARARFLQLLLVTLTLLSTAALPVSAWWSKGHMSVALIAKRHMGASLVEKAELAAKVLSFSGPYPKSPDMVQTAPWADDIKTIGLKTLSTWHYITTPYYTDEDFTLDVSPVQTVNVASVIPMLQTAIEKPTANSDVIVQSLALLLHFMGDIHQPLHNVNLFSNQYPESDLGGNKQLVVIDSKGTKMLLHAYWDSMAEGKSGEDVPRPLSEADYDDLNNFADYLEATYASTLTDKEKNLVDTTEISKETFDLALKYAYPGADNGATLSDEYKTNAKKISERQVLLAGYRLAKMLNTTLKSVSMDTILQGLKSIQSEVDTENKAEVHNHYDQKGISAAVTAIVAVALFIAGIIIATLVVLALKCYLPKRDRFGSYEHVAL
D60	LdBPK_343410.1	LinJ34_V3.3410	135873	Hypothetical protein, conserved	Type I	Yes	Yes	46.4268	71.4268	6	89.4268	HQVALISDIHYDPLYGTSRALKCTSDSSPMYGMQGCDSSLQLMARTLADVSAQNPSLVLYTGDWQRHKFANSSLAPAAIFKDMSERFHNVTVDGSLGAVAFSGAMGNNDVVPDYYYSLEDTVSEEELAHRVAAMRGAALLSDAEASVMRNCGYYTHMMDSVHVIVLHTLLWAHELQPPLPSNLSDPCNQFSFLRSELAKVRAANKRAIIMGHIPPGLNTYNVLKRGFGSAAGDMFWKEQYEATYNSIIREYKDLLVVQLFGHTHMFKLLTMPRNDVLGIVVPSISPIFGNHPSYLMANFSETWELEDAQSRYTIGEGVFHSGLSAKEVLSLNAGLHSVSDVRAAITLLATNDTMWDRFLTVFCGGEKRSQVFPHRKCDKQCRYIIVCSMLENNHTYIQR…
D61	LdBPK_351340.1	LinJ35_V3.1340	135874	Thioredoxin	Type I	Yes	Yes	55.1801	80.1801	1	83.1801	VEDVGEDASAVLELISEGSTTTYKIPDSMVVLNNANFESYLFPSKRATPRAFLVLCYSPWCPHCKSLLPQFLNASMQLDLMKVPHSNFAVVDVQKNTAVSEYFDVERFPTLLYTTGKGRQWHLYEGGNTQQGFMQFSTYLQNAMDTGSFSEDVTDVSHFNEVEEKSGTTRVPCYVYVPATSSSAPESQRTAHWSHAIDGAASVSNIRFAVIYEKSQAEGWAEHASDKYKKVVEKAKACVAAGKASGPGGEALVVFSDRYREPHCYSGPWVEERSVARSSKHRTRQVDADTLTMSTSLENFLALHGFHAVEDASSAMFATLAYYPKNYLGVVMTNRPIDDKDMDFVPVLREITQAENAALEKKHGSDLPIEEEMRTPRVSWSYIDVVEYEVWRSRYDIEL…
D62	LdBPK_362720.1	LinJ36_V3.2720	135875	Membrane-bound acid phosphatase 2	Type I	No		52.9918				QSTIARDGAADAADILKVLQVNVLHRHGARSGLPRENTTEICTESPCGYLSWAGIEMLLKVGGFLRTRYNTDPSVVSSPMFESPNYDLDVAYSRSTDVLRTLQSAEAFLRGFFPNMSSLYAAIHTMPESTDVLLNSNTQPWLKFFYSNNKALLRAVCNPLTDELFPDWTEITKIGAEIYQEGYCSDYETRSDCVRTLFDIGAAKKAIGELNQYPLLEANFEKLKRVTTVLFDYEYHYNHSDPLMFKQGGRGQPFVQQMVKNMEGVIEGSNTYKLMHYSAHDTSLGPVWGTLGDRTPDGMMPPFAQVLVAELLQNPSTGAHYVRILRGNPGQSPDTKFEFGWDSKWQMQCIDALGTAYKAEGNICPFADFKRFVKWSEPADARGYCYLDQVSIDIADCPL…
D63	LdBPK_100680.1	LinJ.10.0680	135876	Flagellar glycoprotein-like protein	Type I	Yes		54.975	54.975	8	78.975	AAAQGSSSSDYYDGTYYYHVIFRSAPGGGDSTDGPSGVGIYGVVGYGGAMVGGGVVFSDMGGSGSAIRLISKAGYLSTIAGNNRKRGDQDGPSPDALFGGIPTGDSRANSLAYGNGGFYLADTLNNALRFTNATTNVTTTILNANTLNTPNSLAVSIISGKTSVFISNTGYHSVLYIPSLGSPVGQVNFTSDPYFVPGAITVLSHLSRAFIVNATLQMYCWSYIQPSSKSWKVSTPLAADFGRILQASKDGTQVLYVTANGSTIAGLDATASSATSPSLVPQKMIDLDTSLIGGKIQLFFERTSDSWYILTTTQFLIVSATPIHPEESSSSGSSSSSSSSSSSSSSSSSSGSSSSSSSSEGILSGRHKGIAAFPTAAFPTNDSCLMTQVYNWMRIDATE…
D64	LdBPK_010010.1	LinJ.01.0010	135877	Protein of unknown function (DUF2946)	Type I	No		24.4432				YSTTYAARSAGSGAFAFDPLEIDFCKLQDAASHTAMSTSASIQEALQSAYQREGISGNIPLGGMTEQAVCAGTQCEWRWYRGLFRTTRPLFLRGVNYWGVNDDSTPVDRTTAVPGSYTNFETNYPRSWGNLSYWGKRLVVMQPSGKWVNTEVSTSFTHFLCEYYVYADSDGVNRLVPTFPGGSAIPFVSSSGHTYTYCGKKVEVDSQSRWILPKCNETFP
D65	LdBPK_051210.1	LinJ.05.1210	135878	Surface antigen-like protein	GPI anchor	No		25.2608				DTITVNAATQAWLKMWIKSIPNLQIIWLNPNICSRAGIECVSATNSINIRLDGVTSTGFNFIGTLPEVDSSIDGNELQITSISVRGKARFTGTIPASWSRITRLTRLDFSRTRMSGRIPDELGSLATLVSVDFSNSYFCYGLPNWNASSMPMLSQAIFTNNNMRGPFASSWSTFPASLKLDITGNKLCGCMPSSWDSKSNLVAAAKAMDAGTVSNCFRSCNSASLSYCPAPPTG
D66	LdBPK_080470.1	LinJ.08.0470	135879	Hypothetical protein, unknown function	Type I	No		23.1636				GDNVILSLPSGVRLARADGPITKEQCFILNPKPTVTSCNAYLPPIVDLYGMLPYDKTPAYTNCVKERCLCTGAATSTAIKTSGFFCNSSGWMESGYTTCNVLVDCFSKFWRCINKALYTRYLEDRGNLDPTEVDLMADMISHGNRPGETFDITDIFRSCRLMMCAAANSRQNCGLVTCLPNYTQCDEYIRPPPLPYTHQLCTQGCRAAL
D67	LdBPK_111030.1	LinJ.11.1030	135880	Hypothetical protein, conserved	Secreted	No		25.8979				ASAMVSKATGGAVKAMQATSAASNAIVVGMQAPLGVYACVAEPPSTASGPYAGVKTVVVRAILPRRAPDTMQVRDILDVYPASGITCEKETAEAVENFNRAAKVAVEKAKAMKATRVTLVMKPATKYERLNGLFRETCTKTIEAAGLSVETSTTAAATNTLIMFPEKMSVVMVSDDPVCENVQYAFAGVVGGVHTTYYTDAGSKIHGGHSYKSVAMALAEELRSLGMKAEAAKVEAAAQKSPRNAAAAM
D68	LdBPK_161580.1	LinJ.16.1580	135881	Hypothetical protein, conserved	Secreted	No		66.1655				LSLTSGSGTMGVCCSDCKRSDAEKNTKSVGQVTTSSGFKPMQNSALCFQPVAFDVVVPEGANMMTASPQRGSVVVDCEVNNFSGTLSDASLHTIRDTITVDRSGNTYDPMNETLSNMSFTNSFHAVDKRAVQIFMKNVARLAERNNKGTMLEESLISASIGPDTCACNRSMLGSLNMSNMAQEDLDYIAAGATLQDRIARLEEVEAVLRRSIDGSWRVDSMLLQLACCQILPTLRQRRCPWAAGRSATQSKSTAAQQQSKRKPVLVIYAQGLQMDASVITAPTSITASRASPTLPSELSIGNLNDGKEGGGNNTSMVLGASRSRASVSTAATKVQQYEMLALTCRDIDPHRADSALVENNTWDFLSVSRAAATLNEGRCIFRFLCGSLAEADPETQGIV…
D69	LdBPK_191460.1	LinJ.19.1460	135882	Cysteine peptidase A (CPA)	Secreted or TM	No		36.1985				LIAQTPLGVDDFIASAHYGRFKKRHGKPFGEDAEEGRRFNAFKQNMQTAYFLNAHNPHAHYDVSGKFADLTPQEFAKLYLNPNYYARHGKDYKEHVHVDDSVRSGVMSVDWREKGVVTPVKNQGMCGSCWAFATTGNIEGQWALKNHSLVSLSEQVLVSCDNIDDGCNGGLMEQAMQWIINDHNGTVPTEDSYPYTSAGGTRPPCHDNGTVGAKIAGYMSLPHDEEEIAAYVGKNGPVAVAVDATTWQLYFGGVVTLCFGLSLNHGVLVVGFNRQAKPPYWIVKNSWGSSWGEKGYIRLAMGSNQCLLKNYAVTATIDDSNTSHVPTTAA
D70	LdBPK_210610.1	LinJ.21.0610	135883	Dihydrolipoamide acetyltransferase precursorlike protein	Secreted	Yes		37.6385	37.6385	1	40.6385	PSMETGTVVEWKKKVGELVKESEVFCTIQTDKAVVDYTNTFESGYLAKIYCGNGQSAPVAKTIAVMVSDAADVSKADEYTPEGEVPAADAEAPAAAAVAAAPAAGGASSEVPEGVTCEPVFMPALSPSMETGTVVEWKKKVGELVKESEVFCTIQTDKAVVDYTNTFESGYLAKIYCGNGQSAPVAKTIAVMVSNAADVEKVANYYPEDAVGGPPASAADPSAAAAAAASARPAASAASAKHYGGSLDAAVAASGPSVARIAAGLEPSALAGIAPSGKGGRFLKSDFSGQPGFDYNDTAPARAMQQKAAPAAAADGASKAAAKSAAPAAVSGDIYNVVLKPGPVYKSVSDTALLKKLMCSMHIPKPKSKKAAE
D71	LdBPK_230810.1	LinJ.23.0810	135884	Hypothetical protein, conserved	Multipass	No		35.1531				QEVAATATDAAGKPVAQHTSVTTATSEEEARASNAAVQAAEAEAAAMRQLEAEEQARREEEEELAERQRRQQEEERRRQEEEELAERQRRQQEEERRRQEEEELAERQRRQQEEERAKRRIDSVDMIRYSAEELPQGCAKSIEEYLFRVHEHRQHTAAAVRDARSELNEARVHAPKKVAELEKRLAARQDDLLVYDIQTLRMYGGSVPKTCIAESLAWLDAQPDVSSMSEAKQRLVYFFRLTSTHCRALYLTARGVMQYMIDSYTPVVKSYTKSVQYYCDKASAIYAELLPASGKRPDIPMMDLA
D72	LdBPK_231020.1	LinJ.23.1020	135885	Hypothetical protein, unknown function	Type I	No		48.2158				EEAEIQANAWLSAPASVWSVIVSDPRTHLAMIQAVTADFVSAIRAADSKAVVFVTSLKPVTPQKAWASGPAYGAYAQFTAMTRLSKEEVLWALRSSDLRTINKIFQSVGFDAAVEALAADGPPSMQAVGPVLLPVSGSTFFWQLLLGTLMTQNAISVDAFMYPLQMDIQDAVDSTLRNYLIEATPLTNEVNVSSWYVSYNVWAFPEAEVTPSTPSDLRAFAMKSRMPLFNRYMNTVMDTYPTLKAYSDLLPTMVHARTPPLGNPFEGNGANDPDRIFEVLANETGDYLLVFSGDADRWGQVWEKSRDAVSKSIEEAIEDRLHRRTFLNRAFVTSAKTLPNDSVNVGGLQVLCRVLQGITMISNHPWSPEEVSPLLLQANYSATQALYISGGGPVAEYTK…
D73	LdBPK_262620.1	LinJ.26.2620	135886	Paraquat-inducible protein A	Multispan	Yes		39.6171	39.6171	10	69.6171	VSIPSFNESLLGVNAFNLTCFDVYMRGFGTSWMPTRSYAAITDGGNIRCRTNLTAFAYSGVVWADVVVNPGEVRLARTIEKPDSPDMCITNASSITDCHVNVSVVDLHADPPSSLIDLILAQAKTYVNNHASDYVCKVMVPRGESIIMNNTYPYTPERKDEGRTIVPVSESPLIRALMSIANRVRIGSIRFFVGSQPQRISILISHVGGAHAGFTGDLVPTPVGESAVDWAQGLVDAYIQGVVPQPLPVYGLPGEIKGLVAGLNTSQTVFATLDVDVSIAASSANWVTIYLQPGVTIENLRIQANSDGLGNLLTHLAAPEVEKLINAKIATVLAALAGSAGSGPHDNRTANGTLTFSFGENTVVRDSPLRLP
D74	LdBPK_291730.1	LinJ.30.0360	135887	Endosomal integral membrane protein	Multipass	No		32.0127				GATPASAFYVPGAAEKAYKKGEEVKFMVNSLRSSSEMFPIDYSKMPFCQPARQEFKEESIGEIIWGDRMLNSLYTVRMKEDVKCMALPDCDFIANTETIRRKESKNLTKMINKWYRVYMNIDNLPVFSTNPESTQMSECAKKLGKDVKIYAQRGFPLGVPAKCTSDRAALLNNHLDFTIHYNHDSQTTRTTAEEERRYIVVFIDVKARSIAWSDSLECNSQMKVAPEVLAPMRGLKMKNVTQNKATVYWTYSVKWKENPNVKWATRWDFYLTAAAAAAPA
D75	LdBPK_302670.1	LinJ.30.2670	135888	Hypothetical protein, conserved	Type I	Yes		27.2268	27.2268	2	33.2268	EVVVAPLCAEKHGFAGEFNDHYTIPVEQAPAAGEAIVLIARAFPLNLGNMLARWLYINATYRISEGAQLTEVSDNNGILELANVAAGTDIEVRVMRVRTDGPTPFRFFSFFANSPVCHVAVAPDNSFIAPVPRRLRATPQLPLTMYFKAVLPPNVNALIIRVSADGRTDEKFRSGDKVYASGDLVRAASGGAVLFAYTFPMENAATPYYFTQVSVSYGEWEGGDAAKPSASNTSSSGGDSKDTMQPTRSTPVL
D76	LdBPK_303190.1	LinJ.30.3190	135889	Translocon-associated protein beta (TRAPB)	Type I	Yes	Yes	16.9657	41.9657		41.9657	QVAQEAEINPHPLLFVSKTTSSDDIVLGSSVEVVVTVTNYGQSPAFDVQISDLLEDGSLQSKSIAYLPYGASETLRYTVTPTALGNYAVSVAEVTYNVEQGNTATARKALSNLIREGEAYYYGEGVDDESFRGVISVLTRDRYDRLHARYIKEST
D77	LdBPK_352840.1	LinJ.35.2840	135890	Hypothetical protein, conserved	Type I	No		25.3473				QVTAPWYRINYNTPAYVLYKPQDVAQYATSRAAANGYCVQNGMSIFSAELPAKDNNFASDAAKELGSTGYFTYTGSSAEPVPSFARFCTQLQPNPSSTPNSIKCGFTFRFGLLTVIDTVLLGNQPGVAQYYSLYPNVWGAGNANTGYAVEWDTTRPNPRGYYFMAVTGLTDTVGRHVNVDATVSASDSYVTASKFAIYCESQSFLGYVPVPTVLVQPTFVKGYKELAWAQEH
D78	LdBPK_362280.1	LinJ.36.2280	135891	Transmembrane emp24 domain-containing protein	Type I	No		21.6723				LTYHFVDSKPLCFSEIIENVQTSQITGVYDWKPSAHSPASQVRLRLSAKDGTGNVYYDKEMMEGEHSFAVQLNPNVLSGEQLICFTASSNFVASEEKPVKVSIELDQAPKNEFNADKVVVETIQKRRQIDGLDVYTYQEAGGELKDILQPRAYLETIDRELSAMERLLDQLVTNLGTSVMRESRMRETSEST
D79	LdBPK_366740.1	LinJ.36.6770	135892	Histidine secretory acid phosphatase	Secreted	Yes	Yes	7.66478	32.6648	1	35.6648	RLVVRMVQVVHRHGARSALINDNTTEICGTLYPCGELTGEGVEMVRAIGESPHLHPFAVTQDWSSLPPLT
D80	LdBPK_220290.1	LinJ.22.0290	135893	Hypothetical protein, conserved	Type	Yes		106.384	106.384	9	133.384	RPCTNADIIHFFSPCDKRTGKLTVLSYLSSDADCERGNLFVPPPRTTACYDCTDGYRLDPLTLECAVCPAGTYSSYTTRYVTFDPLPEDMRTYCSPEPCASWSAVEDTYGTVVSSGVQPTENRPVTQWGTIDESVESTLDFVVDVIESSGSLEFDYSISSEEMYDGLVLRLNYSIVRNPDTEVGKYRFFATGVHRDWYHASLRLPYGTTQIQFDYMKDSTGPPYGEELTGVNDRALLRNIVVKGTRKTVAEMQCVSCPPGHWTAREGSGGVGASQCVRCPRNTYRGEGDTQCLQCPPNTSSPEGANNCTRMRACTGGDYIAQYGSCRSDNTRLRSWVKYEGADCAEVEGSRPTATRVECATCLPGMRHADSRARGACVSCPAGEYLLGDRCEVCPLGTA…
D81	LdBPK_010280.1	LinJ.01.0280	135894	Pseudouridylate synthase-like protein	Secreted	No		45.293				LSELEPAPQRAPVEKRRRQHIPLSLQAREELSRKSNELQYHVVTQDWFGQRVDDFVMQHHPEWDYETVKRLVQQGHIYRYRKNGKKRYTRLTDRLEFDELVVVPTASFWERQLAPPSGVELQSSSTSQQQERRQKFHLSAKTREMAQEMVLFKNEHVIVINKPSGVPIMPTHDPLAMNITDLLPAWRYTNTQKPVICHNLDTETSGCVVLARSANAHRMLGRMFVKRVVPNSVYWGFAVGKPPVNFGRIRMHFEIQKGQGGDVIVARPTPTADSKVGIAEFVVNASALEFGSFISFYPLTTRRHQERIMAAHALRAPLLGDAKYGGESAFPHSLSLFWDPARKDVPLHLHHRKIQLPYKNGAGEFVCVTAPLPPHMEKTFKRLGWPVDADDPLIPG
D82	LdBPK_040170.1	LinJ.04.0170	135895	Surface Antigen-like protein	Secreted			48.4123	48.4123		48.4123	YTTSQCREVSRCDVDGTLVYAFSGECVCCPEMPTGDILPVQCVPSTAHCPSVPSCRACDTTAGMCDACMTGYVLEPTNICNECLASMCDVCQSSSEGKRCKLCSVGYYWVSGGECHAVSNSQASESNMQCRVAFCSTCASTTASTCAKCNDGYAKDSNGFCVSDCNVQQCDMCYTGNSADCQLCSAGNTWSATGCSAGASGCRVGHCTTCVAGDNTNCATCESGYTLTAGYCLPQQLCADANCASCPSDAGTCTQCANGYGLVDGACVRCQVPNCFSCDSDANKCAQCAPNYYLTPLLTCSPVACNIEHCMQCDPQTPSRCQECVAPYVVDSYDGLCRLSDACSVPNCKKCETETSRLCAECDTGYTLTADATSCSSPTTQPCDVEHCNTCVNGDSTRC…
D83	LdBPK_060380.1	LinJ.06.0380	135896	Present in the outer mitochondrial membrane proteome 35	Secreted	No		40.1193				LVSFPSAAMIPQRQKPGGRVKRHWQKKKSLYDEYLADSGDSEGTGADEEREETFECEQYCVHMDVNILIQQTVQNIVQSVCLEDPDGFAIFGDHELICFAAAVKHNSSIMSLQIRYLDVSDVSLIPLCKALEQHPSIRALDLSGTHGGEGTSKALRQLVCTNPNIIFMRLEDTIVNPKDASIIEKATRYNSMSCPDPNNNPFHLGLLRRMSAMDEEHKFHEQLHARPWLLGNGPSNQKRFKKTVLSTAASSHIGGEICAQFIQGRCPYGSRCKYIHPERTVALKNAVASSLYNRAEQSGGGDAVSTAFSTTSVSRQRLQSRLRPPAFMLKKPEQCEREQENYEISMESPPAEDAPSTQPP
D84	LdBPK_101170.1	LinJ.10.1170	135897	Hypothetical protein, conserved	Secreted	Yes		6.38338	6.38338	1	9.38338	RRADVMVRNVGTETTNGTLLELSNVICNARCISLPRLFQTPPGPVLPSPPHTYKHRSA
D85	LdBPK_120350.1	LinJ.12.0350	135898	3'-nucleotidase/nuclease	Multipass	No		33.7624				WWDKGHMCIAEIARRNLKPNVQSKVQACADVLNKIGPFPKSTNIVELGPWADDLKSMGLYTMSTWHFIDTIYNPQDVKVTINPVEIVNVASVIPMLISAITSPAATSDIITTSVANLIHFVGDIHMPLHSADLFSPEYPLGDLGGNKQIVIVNESAGTSMKLHAFWDSMCEGPQNNAVRPLDKDAYAELSAFVDNLVKSYSFTEEQMMMTNSTIMAAESYELAVKNVYPGISDRTVLSETYKANGKILAAGRVTLAGYRLATILNTALAGVSLDTIMNGTKHMQDEVEVTHTGDTYNYYAFSGVESGAAA
D86	LdBPK_260650.1	LinJ.26.0650	135899	Protein of unknown function (DUF2012)	Type I	No		16.2301				EEGTVTYYGQLRLPPTYLRHPDCFEALNDIQPGSVLLYNGQHRFVVPTARDGSFSVYKLPYGTYILQAEYHYFMFPTVRVEVMYRDTGDDQKETFIRTSANDYPVRHLEGSGLDEESPAVIPFSGYHNYYIPRQQMDIVS
D87	LdBPK_301610.1	LinJ.30.1610	135900	Hypothetical protein, conserved	Type I	Yes		31.7977	31.7977	1	34.7977	APPASAEAAVPNSAARTVPPFEQFFAQSFQVSVMTQSSGVFNATLRMRASPNFPERVQGELIPIGEAKLNSQRQTLLPHFQRTRSLEDDRLSALSCSMAAGFGRTNRKKKGSTDESGSGEFAVAGKEERPSLLMVDLHLRHSDAMQGTASVYYLPADLMALRAQREGIKEGSAPPSATVEFEFRSEVDHMSGNPLSDVQALAHVSSAVVTMGGQSGASKSSSVAGEKVDDGSAAATRQGGIIFRWITEHEFSAYVTIPITDKTGATSTHMEQIWVYGYAVPSKSVFDRKQRELPL
D88	LdBPK_320450.1	LinJ.32.0450	135901	Protein of unknown function (DUF1279)	Type I	Yes		15.8686	15.8686	2	21.8686	STWNSTPEKYGESAAASGATVLPGVDLARRAVSPNQEFPATWSEDEPLSPSNPRVCWREHYSLDAQKPYYQNIKTMEVTWDIPEGFVTRFPRLYASNGYHVDATGAVFRSSTASEPPANGTVGTTVAKEAGVKAVSLKQRLAAYGAG
D89	LdBPK_343450.1	LinJ.34.3450	135902	Transmembrane/endomembrane-like protein	Multipass	Yes	Yes	27.287	52.287		52.287	GITGYSTGTIISPQANAYRSRRTLSPMDYYKLPVCQPSDEVMKARREHPLIGDILTGNRLVPTMFEFRVGEDVKCATLCDASFTVKAVRRANYMINNDYYVRMFLDNKPLVSASPHEGSNAYLLGYPLGAQNDVEKTQVKTNIIHNHLDFTIRIKNRAISQFTGEEVVGFKVVARSLAEVGTCTATAFQHSSRPYILPSYRDGKDLKVPFTYSVTWERSNEEYPIEHRIGEDTQRRGHKIA
D90	LdBPK_350740.1	LinJ.35.0740	135903	Hypothetical protein, conserved	Type I	No		65.8318				STPAPAPGESPSKTALNAEVSVSTAPPPTTSSSAVPSGSATDQHRGADAPYRSLYPQVKLRATTQERPYKRRGFVAFEEAETGVEQRPRLEDGSAQVIAHLPTAAETGGAAILPGHRRSHAQTSLATQEGGCGQLSDAAEGNEAQQFLDEVQRQVDVARHARNQAIPFPQKPEANSPAFRRIKRHAKMKIEVPDPDYPTFARKDKVMQLPPPHEHPWVRKNTPIGPFIVHGDGQIHQTGGTGQVDFDDSSVNEKLPQSYRGLQHRSTLQRQLPQDNGRVLQEAVIKHSFTLTGRGLFATRRIAKGETIMIVQSTARNVGVKGELQRLEEMCTDILIACRDGDARACDYLHDWILTGQPSSLLEHWPAASTSRVMDAIGGADVLRALELHPIHIARMAAI…
D91	LdBPK_352550.1	LinJ.35.2550	135904	Yos1-like	Type I	Yes	Yes	65.8318	90.8318	1	93.8318	RFLSKFGLATPQALQGGIAPQQDTAFNDMVPSSFDADFSSNGNGGVRSVSSMKLQIASLLHSIR
D92	LdBPK_360170.1	LinJ.36.0170	135905	Hypothetical protein, conserved	Secreted	No		20.2439				SGDLQQGTWDVSTLLPGRGAVPPNYELTVQPGKWTVRERDNGRLGRLFDYAAARVGLVYAGVPSDEHALCRMPSSSTLKLAAVRTDDGVRLECQTVWFSPSMLRSFENDGLLLRRFDPAEPLYSADNGRCLATPWRVRELYVARMGEGSVLLTGILVGGASDTQEPCSVHLEVRHRPIASGKDSS
D93	LdBPK_361080.1	LinJ.36.1080	135906	Hypothetical protein, conserved	Multipass	No		41.9701				DTAHPHHSRSHTVTIESGTLPEAKAFAPLRLRAGEWVYNFNPGEEAFFFEPEDAGNRQWQQWKADLRLLQAYQEKQRLSNYPSGGEKTDTPDKPGNTERREPGALPIAEYFSDRNVQRRYAERLKEQSFHNLSDAQGAADARALVEGEIAAMWHLVRSAGSSDSLNDQQFLGLVERHFSHTIANTSAAAAAEATTPSSFPFALLRVPLVLEADVLPFMEREMAHVRDLWKSRRAGAATPAASSVEVESQLQRLSSAVENSKTVGTELAALVEPLADAAIGWVASTLTTTREAIVANDESTEAKRSELKQLLKMQSRLRKVRPILEKHRKVYQSVLQRGQLPNAQATLFALQLIAKQRFGDDVSGLVEAVPLLSTTAPLTG
D94	LdBPK_230540.1	LinJ.23.0540	135907	Hypothetical protein, conserved	Multipass	Yes		8.90732	8.90732		8.90732	SSDASSSISIPAAARPFSALAARARHTAEHALAPIAAKVLPCVPPPVLELVPIFAHGAASLVMVGRGVRTPPPAVSGAKGDEVLQHTTA
D95	LdBPK_290220.1	LinJ.29.0220	135908	Hypothetical protein, conserved	Multipass	No		17.4448				WDSSEDAKAMAKRAKHEQIQFWEREVNILRQGELTRAYNKLYQAEAALESARAKQGFFYTRPQDKATIRLLDEDYRRTLVEVKALKEQERLIMAKLKPLYGVVSLHFAQEQKRTISESIKTVQSLSYDNAWYSSLFSLGEAESFSDIIMG
D96	LdBPK_250480.1	LinJ.25.0480	135909	Kringle domain containing protein	Type I	No		112.766				ARAAAAGSACGSLAHVYYLPDGQDFRGTVHVTEGGIPCQLRSSQTPNSHEVPLDSATGVGNHNYCRDAGGLGRPGCFAATPVGAYQLCAVRAVCTARSLAAPTVQFWPVSGTKRAADGSSSYLAISCHPRPCSIHYVLGAEAIASARSPVYTQPLLLEQSTTVKTYVRYETAEPMRAQARYTVTPAATSTPAASIQFIPSDAVVYSHPIFVELQGITNASEVLLFWADDFMNPTTYTGGAFRVERSTSVVAVVNSTYLVSASYKLDITAPPLNVYPPSGTYVGGVTVLVSDPQPPATYYMYVNQSTDWQSLGTLLFPWTAIGTSELDIRALHVEGIESAEKVVYEVVPATPPTILPDASIAHHRPANVTCTAPLGTPVALSVYRDAVMQDAVAEGVFSA…

## Sheet: Table S2
Table S2. Clinical metadata for the dogs in the disease progression group.
Progression Group
Dog ID	Sex	Age	Treatment Group	Day 0-Score	Month 6-Score	Month 9-Score	Month 9 PE
P19	F	3	Placebo	2	1	4	BCS 4/9 severe prescapular and moderate popliteal lymph nodes enlargement, mild dental tartar
P41	M	3	Placebo	2	2	5	BCS 4.5/9 lump along midline 2x1 cm , mild popliteal lymph nodes enlargement, mild prescapular lymph nodes enlargement
P42	M	4	Vaccinated	1	0	5	BCS 4/9 very ribby, moderate dental tartar, mild prescapular and popliteal lymph nodes enlargement, moderate submandibular lymph nodes enlargement, severe otitis, tick on ears
P46	M	4	Placebo	2	3	7	BCS 3/9 From Katherine (grandmom), pale mucosa, poor hair coat, evidence of ticks on ears, severe popliteal, prescapular and submandibular lymph nodes enlargement, enlarged spleen, purulent nasal discharge; euthanized following M9 blood draw
P32	M	2	Vaccinated	0	1	2	BCS 4.5/9 crusty scabs on midline, mild tartar, mild submandibular lymph nodes enlargement, missing right front canine maxillary
P54	M	3	Vaccinated	2	3	6	BCS 3.5/9 rough coat, ocular dischard on right eye, severe popliteal lymph nodes enlargement, mild prescapular and submandibular lymph nodes enlargement, moderate tartar, mild spleen enlargement
P107	F	6	Placebo	0	1	6	BCS 4/9 severe dental disease, some tooth missing, mild submandibular lymph nodes enlargement, mild eye discharge, moderate right and mild left prescapular lymph node enlargement, loss of mass on top line, moderate popliteal lymph nodes enlargement, spleen enlarged
P205	F	5	Vaccinated	0	1	2	BCS 4.5/9 moderate dental disease, moderate prescapular lymph node enlargement, mild popliteal lymph node enlargement
P277	F	1	Vaccinated	1	2	3	BCS 4.5/9 mild prescapular and popliteal lymph node enlargement, wounds over body
P347	M	3	Vaccinated	0	0	3	BCS 4/9 moderate popliteal lymph node enlargement, lame right hind leg, possible cruciate issue per owner, milky left eye (accident as a puppy?)

## Sheet: Table S3
Table S3. Serological immunoreactivity of canine sera to a subpanel of L. donovani recombinant antigens.
ID	P19	P32	P41	P42	P46	P54	P107	P205	P277	P347	R15	R17	R47	R142	R164	R360	R373	R379	R428	R484
Group	P	P	P	P	P	P	P	P	P	P	R	R	R	R	R	R	R	R	R	R
Vaccinated?	N	Y	N	Y	N	Y	N	Y	Y	Y	N	N	Y	Y	Y	N	N	Y	N	N
Clinical score 9 months	4	2	5	5	7	6	6	2	3	3	1	0	0	1	1	1	0	0	1	0
D1	1.68	0.05	0.27	0.03	2.46	1.29	0.24	0.06	0	0	0	0	0	0	0.01	0.02	0.01	0	0.01	0.07
D4	0.64	0.16	2.36	0.64	2.46	2.05	0.22	0.01	0.11	0.06	0.11	0.45	0.25	0.03	1.44	0.09	0.04	0.05	0.01	0.02
D36	0.14	0	0.07	0.02	0.17	0.92	0.05	0.05	0.04	0.04	0	0.03	0	0.03	0.01	0	0.02	0	0.05	0.02
D46	2.35	0	0.09	0	2.38	2.75	2.71	0.04	0.01	0.03	0	0	0.02	0	0.02	0.06	0.01	0	0.03	0
D55	0.03	0.27	0.07	0.07	0.07	0.05	0	0.03	0.03	0.05	0.03	0.05	0.21	0.01	0.06	0.03	0.11	0.04	0.04	0.01
D60	0.53	0.03	0.02	0.01	0.01	0.03	0.01	0.02	0.01	0.04	0	0	0.03	0.01	0	0.03	0.01	0.05	0.04	0
D70	0.13	0.05	0.36	0.02	0.02	0.46	0	0.03	0.03	0.05	0.02	0.02	0	0	0	0.57	0.02	0.02	0	0.01
D80	1.8	0.03	0.4	0.14	0.92	0.9	0.25	0.02	0.04	0.07	0.02	0.03	0.01	0.11	0	0.06	0.02	0.12	0.01	0
D87	0	0.25	0.04	1.08	0.01	0.23	0.06	0.14	0.04	0.02	0.06	0.06	0.05	0.03	0.06	0.24	0.23	0	0.06	0

## Sheet: Table S4
Table S4. Clinical metadata associated with the samples analysed from Bangladesh and Kenya.
Geographic origin	Sample Group	Age (Stdev)	Gender (M/F)	Hepatomegaly	Splenomegaly
Bangladesh	Asymmptomatic	36.2 (+-18.8)	2024-01-09	NA	NA
Bangladesh	Controls	28.7 (+- 17.7)	6/24	NA	NA
Bangladesh	Symptomatic	27.3 (+-13.4)	25/15	0.375	100
Bangladesh	PKDL	28.9 (+- 13.7)]	2024-07-13	0	0
Kenya	Symptomatic	17..2 (+- 9.9)	41/4	NA	NA
Kenya	Controls	19.6 (+- 8.8)	2024-06-08	NA	NA

## Sheet: Table S5
Table S4. Genetic polymorphisms in target antigens for serological markers of visceral leishmaniasis.
Antigen	TriTryp	Syn	Non-Syn	Total all strains	Ka/Ks ratio
D01	https://tritrypdb.org/tritrypdb/app/record/gene/LdBPK_290860.1	2	2	4	1
D04	https://tritrypdb.org/tritrypdb/app/record/gene/LdBPK_290790.1#category:genetic-variation	4	3	7	0.75
D36	https://tritrypdb.org/tritrypdb/app/record/gene/LdBPK_323600.1#category:genetic-variation	5	6	11	1.2
D40	https://tritrypdb.org/tritrypdb/app/record/gene/LdBPK_310530.1#category:genetic-variation	7	8	15	1.14
D46	https://tritrypdb.org/tritrypdb/app/record/gene/LdBPK_362700.1	3	2	5	0.067
D63	https://tritrypdb.org/tritrypdb/app/record/gene/LdBPK_100680.1#category:genetic-variation	22	10	32	0.45
D80	https://tritrypdb.org/tritrypdb/app/record/gene/LdBPK_220290.1#category:genetic-variation	19	10	29	0.54
